# Supplementary material for: Effects of the Response to the COVID-19 Pandemic on Assault-Related Head Injury in Melbourne: A Retrospective Study
Source: Int J Environ Res Public Health. 2022 Dec 21;20(1):63. doi: 10.3390/ijerph20010063 (PMC9819794; doi:10.3390/ijerph20010063)
Supplement: Supplementary file 1 [file ijerph-20-00063-s001.zip]

Archive with 2 entries (2 files):
- Supplementary Table S4.pdf
- Supplementary Tables1-3.pdf
